# Supplementary material for: Increased expression of serine palmitoyl transferase and ORMDL3 polymorphism are associated with eosinophilic inflammation and airflow limitation in aspirin-exacerbated respiratory disease
Source: PLoS One. 2020 Oct 8;15(10):e0240334. doi: 10.1371/journal.pone.0240334 (PMC7544079; doi:10.1371/journal.pone.0240334)
Supplement: S1 File — (XLSX) [file pone.0240334.s001.xlsx]

## Sheet: 202005 MetaRNA_MetaASA_ASUmeta_
ORM	Lys_BPT_fall_FEV1_1st	u_LTE4_pmolmgcr	Rhinosinusitis_GY	PEC_300	age	gender	Atopy	TotaIgE	disease	SPT	Sputum_Eos	Peripheral_eosinophilcount	FEV1_per	FVC_per	PC20_re	severe BA	FeNO	FEV1_FVC
GA	37.1	#NULL!	1	1	42	1	2	1130	1	#NULL!	#NULL!	416	68	#NULL!	#NULL!	1	#NULL!	#NULL!
GA	#NULL!	#NULL!	1	1	51	2	2	159.9	1	2.013	#NULL!	1227	89	103	#NULL!	2	#NULL!	71
AA	#NULL!	#NULL!	1	1	40	2	1	2147	1	1.574	#NULL!	836	74	89	4.441	1	#NULL!	67
GA	#NULL!	#NULL!	1	1	58	1	2	333	1	#NULL!	91	1181.9	73	#NULL!	#NULL!	2	#NULL!	66.0287
GA	21.1	#NULL!	1	1	45	2	1	121	1	#NULL!	98	570.24	86.77	#NULL!	25	2	#NULL!	80
GA	56.8	#NULL!	1	1	40	2	1	273	1	#NULL!	100	568.96	87.3	#NULL!	1.35	1	#NULL!	#NULL!
GA	28.7	#NULL!	1	1	67	1	1	2281	1	#NULL!	48	1000	66.1	#NULL!	1.25	2	#NULL!	63.0435
GA	#NULL!	#NULL!	1	1	45	2	2	236	1	#NULL!	65	460.2	81.4	#NULL!	#NULL!	2	#NULL!	#NULL!
AA	2.4	#NULL!	1	1	24	2	1	372	1	#NULL!	96	1083.6	98.9	#NULL!	2.5	2	#NULL!	66.171
AA	20.9	#NULL!	1	1	33	1	1	66	1	#NULL!	95	502	43.9	#NULL!	0.3906	1	#NULL!	72.5067
AA	#NULL!	#NULL!	1	1	21	2	2	151	1	#NULL!	93	427	51.4	#NULL!	#NULL!	1	#NULL!	#NULL!
GA	21.1	#NULL!	1	1	38	2	1	201	1	#NULL!	0	500	90.77	#NULL!	2.5	1	#NULL!	85.7576
AA	24.3	#NULL!	1	1	35	2	1	108	1	#NULL!	1	1419	78.3	#NULL!	1.25	2	#NULL!	69.0554
AA	22.9	#NULL!	1	1	16	1	2	23	1	#NULL!	0	448	102.1	#NULL!	0.1	2	#NULL!	79.8283
AA	24.5	#NULL!	1	1	46	2	2	201	1	#NULL!	0	2248	55.8	#NULL!	1.049	2	#NULL!	64.7887
AA	14.9	#NULL!	1	1	61	1	1	158	1	#NULL!	1	700	81.3	#NULL!	0.6497	1	#NULL!	72.4044
AA	15	#NULL!	1	1	29	2	2	179	1	#NULL!	0	657.2	93	#NULL!	1.436	2	#NULL!	#NULL!
AA	14	#NULL!	1	1	51	1	2	526	1	#NULL!	0	848	97.6	#NULL!	0.1009	2	#NULL!	69.8413
	37.6	4.968	1	1	41	1	2	36	1	1.044	#NULL!	500	101.4	93.7	#NULL!	2	117	88.56
GA	#NULL!	#NULL!	#NULL!	1	66	2	2	116	1	#NULL!	97	700	82.5	87.1	#NULL!	1	144	79.37
GA	43.5	#NULL!	#NULL!	1	25	2	1	1039	1	#NULL!	57	500	97.1	92	3.264	2	131	92.22
AA	32.7	#NULL!	#NULL!	1	58	2	2	120	1	#NULL!	74	700	65.1	87	5	1	108	63.04
AA	14.6	#NULL!	#NULL!	1	43	1	1	1264	1	#NULL!	32	400	48.2	69	#NULL!	1	58	57.3
AA	33.8	#NULL!	#NULL!	1	57	1	2	231	1	#NULL!	71	500	67	73.2	#NULL!	1	54	73.2
	#NULL!	2.291	1	1	64	1	1	250	1	0.550533	10	1000	102.3	102	0.862	1	73	83.11
	43.5	3.365	1	1	24	2	1	689	1	1.06	57	500	95.6	90.4	3.2	2	126	92.35
	56.8	3.381	1	1	51	2	2	#NULL!	1	1.239	100	700	70	76.5	1.35	2	79	77.82
AA	#NULL!	#NULL!	#NULL!	1	49	1	2	455	1	#NULL!	2	800	58.9	72.9	#NULL!	1	37	65.55
	#NULL!	3.213	1	1	54	2	2	35	1	0.970702	#NULL!	500	67.5	83.8	#NULL!	1	23	68
AA	19.8	#NULL!	#NULL!	1	49	2	2	350	1	#NULL!	23	1000	79	79.6	0.15	1	29	84.09
	42.3	0.8103	1	1	23	2	2	84	1	0.717	47	600	89.6	95.8	11.1	2	27	81.54
	26.4	2.047	1	1	39	2	2	71	1	0.872	5	500	92	89.9	9.5	2	5	88.22
	7.1	0	1	1	63	2	1	131	1	0.965	50	1300	84.7	93.6	#NULL!	2	13	75.08
	9.1	1.738	1	1	46	2	1	550	1	1.111	79	500	82	78.3	1.02	2	5	89.48
	#NULL!	1.977	1	1	44	2	2	25	1	0.638474	0	400	92	89.6	2.264	2	13	87.89
GA	28.2	#NULL!	1	1	38	2	1	139	1	#NULL!	50	358.8	126.4	#NULL!	6.598	2	#NULL!	79.4816
AA	14.7	#NULL!	1	1	17	1	2	53	1	#NULL!	0	348.48	68.9	#NULL!	0.574	2	#NULL!	75.1101
	21.3	3.186	1	1	57	2	2	399	1	1.2511	#NULL!	300	62.4	82.6	3.649	2	71	63.69
	#NULL!	1.053	1	1	50	2	1	528	1	0.651	74	300	37.6	49.5	#NULL!	1	34	64.45
	34.1	1.555	1	1	61	1	1	250	1	0.883	47	300	85.5	92	1.5	2	85	74.04
GA	25	#NULL!	#NULL!	1	41	2	1	67	1	#NULL!	0	300	90.9	93.6	0.138	1	111	83.75
GA	#NULL!	#NULL!	#NULL!	1	47	2	1	281	1	#NULL!	#NULL!	300	82.5	90.5	#NULL!	1	17	77.85
AA	11.7	#NULL!	#NULL!	1	58	2	1	427	1	#NULL!	27	300	75.7	88.2	0	2	24	72.03
AA	15.7	#NULL!	1	2	39	2	1	297	1	#NULL!	74	265	106.8	#NULL!	0.46	2	#NULL!	94.2652
GA	19.2	#NULL!	1	2	46	2	2	7	1	#NULL!	0	292.04	84.5	#NULL!	2.4	2	#NULL!	#NULL!
AA	26.4	#NULL!	1	2	44	2	2	55	1	#NULL!	0	283	76.1	#NULL!	0.1734	2	#NULL!	58.8652
AA	27	#NULL!	1	2	40	1	1	105	1	#NULL!	0	297	85.1	#NULL!	0.7832	2	#NULL!	81.2796
AA	#NULL!	#NULL!	#NULL!	2	62	2	2	258	1	#NULL!	94	200	73.3	82.4	0.31	2	36	74.27
AA	#NULL!	#NULL!	#NULL!	2	57	2	2	958	1	#NULL!	4	200	64.3	74.3	#NULL!	1	36	72.91
	14	0.2399	1	2	60	1	2	154	1	0.662136	0	200	100.9	108.1	0.1009	2	161	74.2
	15.3	0.5731	1	2	63	1	2	63	1	0.628	#NULL!	200	108.7	99.9	1.082	2	23	85.15
	21.1	0.6626	1	2	58	2	2	157	1	0.473	18	200	104.9	104.9	26	2	11	84.42
AA	14	#NULL!	1	2	69	2	2	1184	1	#NULL!	#NULL!	64.4	106.3	#NULL!	#NULL!	2	#NULL!	80
GG	26.4	#NULL!	2	2	22	2	1	216	1	#NULL!	0	4.7	105.6	#NULL!	19.24	2	#NULL!	95.3216
GG	15.3	#NULL!	1	2	43	2	1	5000	1	#NULL!	0	108.8	87.3	#NULL!	5.359	1	#NULL!	78.5088
GG	11	#NULL!	1	2	20	2	2	19	1	#NULL!	0	138	81.8	#NULL!	3.715	2	#NULL!	73.2143
GA	21.6	#NULL!	1	2	46	1	1	523	1	#NULL!	0	0	95	#NULL!	1.487	2	#NULL!	72.2359
AA	31.2	#NULL!	1	2	21	2	1	178	1	#NULL!	0	0	90.4	#NULL!	2.102	2	#NULL!	98.3923
	19.7	0.07762	1	2	78	1	2	5	1	1.416	#NULL!	0	41.6	54	1.1	1	42	57.49
	15.3	0.1514	2	2	51	2	2	118	1	1.026	#NULL!	100	110.4	102.8	5.359	2	21	91.23
GA	#NULL!	#NULL!	#NULL!	2	51	2	1	1176	1	#NULL!	80	0	67.8	75.3	#NULL!	1	18	76.21
	19.1	0.3061	2	2	62	2	1	91	1	0.602	0	100	109.9	105.1	0.0631	2	5	87.55
	0	0.1435	2	2	31	2	1	12	1	0.958	0	100	101.6	100.2	26	2	11	87.96
GA	#NULL!	#NULL!	2	#NULL!	18	2	#NULL!	#NULL!	3	#NULL!	#NULL!	#NULL!	113.1	#NULL!	#NULL!	2	#NULL!	#NULL!
GA	#NULL!	#NULL!	1	1	31	2	1	531	3	#NULL!	#NULL!	1465.1	100.1	#NULL!	#NULL!	2	#NULL!	86.7978
AA	8	#NULL!	1	1	51	1	1	1117	3	#NULL!	#NULL!	500	60.1	#NULL!	#NULL!	2	#NULL!	#NULL!
AA	#NULL!	#NULL!	1	1	55	2	2	566	3	#NULL!	#NULL!	565.8	100.7	#NULL!	#NULL!	2	#NULL!	#NULL!
AA	#NULL!	#NULL!	2	1	47	2	2	3	3	#NULL!	#NULL!	497.7	#NULL!	#NULL!	#NULL!	2	#NULL!	#NULL!
AA	#NULL!	#NULL!	2	1	50	1	2	5000	3	#NULL!	#NULL!	600	83.2	#NULL!	#NULL!	2	#NULL!	#NULL!
GG	#NULL!	#NULL!	1	1	35	2	1	307	3	#NULL!	96	623.7	48.1	#NULL!	#NULL!	1	#NULL!	#NULL!
GG	0	#NULL!	1	1	46	1	2	96	3	#NULL!	89	554	74.4	#NULL!	#NULL!	2	#NULL!	#NULL!
GG	5.5	#NULL!	1	1	34	2	1	115	3	#NULL!	65	1486.1	106.6	#NULL!	#NULL!	2	#NULL!	#NULL!
GG	10.5	#NULL!	1	1	53	2	2	715	3	#NULL!	95	1900	82.5	#NULL!	5.833	1	#NULL!	76.3285
GA	#NULL!	#NULL!	2	1	28	2	2	37	3	#NULL!	68	1343	55.3	#NULL!	#NULL!	2	#NULL!	#NULL!
AA	0	#NULL!	1	1	42	2	2	361	3	#NULL!	24	1043	85	#NULL!	#NULL!	2	#NULL!	#NULL!
AA	0	#NULL!	1	1	42	1	2	50	3	#NULL!	29	400	76.5	#NULL!	#NULL!	2	#NULL!	#NULL!
AA	#NULL!	#NULL!	1	1	44	2	2	90	3	#NULL!	62	929	48.2	#NULL!	#NULL!	1	#NULL!	#NULL!
GA	4.7	#NULL!	#NULL!	1	43	2	1	475	3	#NULL!	#NULL!	700	50.6	53.5	1.25	1	58	81.09
	#NULL!	0.3497	2	1	37	2	1	486	3	0.546	#NULL!	700	90.6	88.2	1.2	2	85	88.98
GG	#NULL!	#NULL!	#NULL!	1	51	2	2	241	3	#NULL!	20	900	88.8	109	2.52	1	43	69.13
GA	4.9	#NULL!	#NULL!	1	63	2	2	737	3	#NULL!	80	900	61.7	78.2	1.25	1	59	65.77
GA	2.9	#NULL!	#NULL!	1	51	1	2	11	3	#NULL!	55	400	78.8	76.7	15.81	1	35	82.95
GA	#NULL!	#NULL!	#NULL!	1	45	1	2	455	3	#NULL!	75	500	72.1	79.9	#NULL!	1	167	74.3
AA	8.5	#NULL!	#NULL!	1	35	2	1	83	3	#NULL!	45	400	101	110.3	#NULL!	1	48	79.25
	#NULL!	0.2061	1	1	62	2	2	205	3	0.884	54	500	107.9	107.3	7.071	2	94	84.36
	#NULL!	0.5197	1	1	50	2	1	174	3	0.904	45	1000	83.1	95.9	0.2747	2	65	73.96
GA	#NULL!	#NULL!	#NULL!	1	51	2	2	34	3	#NULL!	0	2200	58.7	78.7	0.2747	1	45	63.61
AA	1.6	#NULL!	#NULL!	1	52	2	2	40	3	#NULL!	0	2100	54.8	51.7	#NULL!	1	60	90.11
AA	0	#NULL!	#NULL!	1	45	2	1	861	3	#NULL!	0	900	77.3	79.2	7.43	1	64	83.88
GA	#NULL!	#NULL!	#NULL!	1	48	2	1	641	3	#NULL!	#NULL!	600	83.8	81.8	2.828	2	16	87.42
AA	2.5	#NULL!	#NULL!	1	42	2	2	228	3	#NULL!	#NULL!	800	73.9	82.9	#NULL!	1	18	76.81
	#NULL!	0.2684	1	1	40	2	2	27	3	0.509	#NULL!	400	92.1	92.8	#NULL!	1	12	85.5
	#NULL!	0.1276	2	1	37	2	1	1145	3	0.559	#NULL!	400	120.2	109.1	5.8	2	8	95.32
GA	0	#NULL!	#NULL!	1	64	2	1	25	3	#NULL!	90	700	86.6	80.7	#NULL!	1	24	88.96
GA	#NULL!	#NULL!	#NULL!	1	52	2	2	26	3	#NULL!	9	400	65.1	88.4	#NULL!	1	18	62.74
AA	8.6	#NULL!	#NULL!	1	29	2	1	244	3	#NULL!	100	500	92.3	88.6	1.25	1	26	90.49
	10.3	0	1	1	59	2	2	6	3	0.401	7	500	103.5	110.7	1.5	2	28	78.06
	2.9	1.093	1	1	70	1	2	129	3	0.627	11	400	93	84.1	#NULL!	1	5	85.08
	#NULL!	3.715	2	1	61	1	1	747	3	0.681	79	500	88.9	90.5	3.5	2	28	77.85
	#NULL!	0.3207	2	1	58	2	1	384	3	0.872	12	400	102.7	101.9	0.6969	2	16	84.28
	5.4	0	1	1	62	2	2	924	3	0.633	0	800	65.6	79.4	1.1904	2	10	69
	#NULL!	0.3449	2	1	73	1	1	631	3	0.422	#NULL!	300	108	90.8	2	2	#NULL!	90.46
AA	7.1	#NULL!	#NULL!	1	49	2	1	212	3	#NULL!	35	312	72.6	#NULL!	5	2	#NULL!	77.2532
	0	0.1627	2	1	57	2	1	636	3	0.888	12	300	87.9	92.7	3.109	2	38	79.98
	#NULL!	0	1	1	52	2	1	35	3	0.729	20	300	100.8	103.2	1.837	2	19	82.86
	#NULL!	0.2033	1	1	66	2	1	400	3	0.743	16	300	87.8	86.9	8.2	2	5	82.32
	#NULL!	0.1565	2	1	70	2	2	54	3	0.951	0	300	108	109.4	#NULL!	2	18	82.37
AA	#NULL!	#NULL!	2	2	34	2	1	1126	3	1.876	#NULL!	221	83	76	#NULL!	2	#NULL!	88
	#NULL!	0.5122	1	2	82	2	1	1211	3	0.568	#NULL!	200	76.1	80.5	#NULL!	2	#NULL!	75.17
AA	#NULL!	#NULL!	#NULL!	2	62	1	1	183	3	#NULL!	41	204	82.5	#NULL!	#NULL!	2	#NULL!	#NULL!
AA	2.5	#NULL!	2	2	52	2	1	26	3	#NULL!	1	200	84.7	#NULL!	#NULL!	2	#NULL!	#NULL!
	#NULL!	0.1404	2	2	36	1	1	#NULL!	3	0.556	#NULL!	200	81	95.3	1.6	2	91	70.5
	#NULL!	0.2151	2	2	30	2	1	112	3	0.511	62	200	100.2	94.3	5	2	41	92.55
	#NULL!	0.4646	1	2	67	2	1	223	3	0.362	0	200	94	95.2	12.99	2	35	82.21
	#NULL!	0.333	1	2	62	1	1	195	3	0.714	#NULL!	200	89.4	82.7	2.1	2	28	84.81
	#NULL!	0	1	2	29	1	1	85	3	0.722	#NULL!	200	96.7	98	10	2	12	83.24
	#NULL!	0	1	2	#NULL!	2	1	187	3	0.774	#NULL!	200	99.1	97.8	3.055	2	14	83.58
	#NULL!	0.9428	2	2	54	2	1	89	3	0.641	18	200	75.9	85.4	2.3	2	19	75.25
	9.3	0.4203	1	2	41	1	2	106	3	0.909	46	200	96	107.3	1.1	2	15	73.83
	#NULL!	0	1	2	34	2	1	37	3	1.019	74	200	85.6	80.1	0.1562	2	9	92.89
GA	#NULL!	#NULL!	2	2	39	2	1	3000	3	1.672	#NULL!	198	92	96	0.025	2	#NULL!	79
AA	#NULL!	#NULL!	1	2	57	2	2	42	3	#NULL!	5	162.8	109.7	#NULL!	#NULL!	2	#NULL!	#NULL!
GG	5	#NULL!	2	2	22	2	1	185	3	#NULL!	#NULL!	100	95	#NULL!	#NULL!	2	#NULL!	#NULL!
GA	#NULL!	#NULL!	2	2	35	2	1	243	3	#NULL!	#NULL!	53.9	93.2	#NULL!	#NULL!	2	#NULL!	#NULL!
AA	#NULL!	#NULL!	2	2	70	2	2	41	3	#NULL!	#NULL!	27.6	88	#NULL!	#NULL!	2	#NULL!	#NULL!
AA	#NULL!	#NULL!	1	2	64	2	1	4	3	#NULL!	71	100	57.7	#NULL!	#NULL!	2	#NULL!	#NULL!
GG	#NULL!	#NULL!	2	2	74	2	2	213	3	#NULL!	0	47	97	#NULL!	#NULL!	2	#NULL!	#NULL!
AA	0	#NULL!	1	2	53	2	2	170	3	#NULL!	0	40	57.4	#NULL!	2.176	2	#NULL!	67.6724
AA	6	#NULL!	2	2	19	1	2	7	3	#NULL!	0	124.2	93.3	#NULL!	#NULL!	2	#NULL!	#NULL!
AA	6.4	#NULL!	2	2	41	2	2	549	3	#NULL!	0	33	73.1	#NULL!	#NULL!	1	#NULL!	#NULL!
	#NULL!	0.1811	2	2	51	2	1	186	3	0.546	#NULL!	100	101.2	95.7	0.6	2	30	90.35
	#NULL!	0.08045	2	2	22	1	1	681	3	0.018	#NULL!	100	85.5	81.9	6.2	2	10	87.77
	#NULL!	0.1826	2	2	46	1	1	1234	3	0.636	#NULL!	0	77.8	87.4	0.5	1	5	98.18
	#NULL!	0.1394	2	2	43	2	1	372	3	0.691	#NULL!	100	89.9	109.9	26	2	5	70.07
	#NULL!	0.1051	2	2	27	1	1	#NULL!	3	1.056	#NULL!	0	109.1	94.1	13.333	2	14	98.12
	#NULL!	0	2	2	54	2	1	32	3	1.208	#NULL!	100	56.5	63.1	16	1	5	75
	#NULL!	0	2	2	31	2	1	192	3	0.388	43	100	82.3	88.1	2.13	2	21	81.19
	#NULL!	0.1407	2	2	49	2	1	232	3	0.679	77	100	127.2	115.5	3.6	2	21	93.55
	#NULL!	0.1942	2	2	26	1	1	90	3	0.381	0	0	103.7	100.5	26	2	5	88.64
	#NULL!	0	2	2	25	2	1	38	3	0.413	0	100	83.8	76.2	2.836	2	9	96.34
	#NULL!	0.219	2	2	42	2	1	155	3	0.756	0	100	126.7	115.1	4.6	2	17	94.4
	#NULL!	0.2914	2	2	68	2	2	84	3	0.868	0	0	98.7	96.2	4.2	2	5	85.15
	#NULL!	#NULL!	2	1	56	2	#NULL!	14	10	0.773514	#NULL!	400	110.6	111.8	#NULL!	#NULL!	21	83.72
	#NULL!	#NULL!	2	1	52	2	#NULL!	156	10	0.707744	#NULL!	300	104.1	102.6	#NULL!	#NULL!	8	85.98
	#NULL!	#NULL!	1	1	47	1	#NULL!	24	10	0.819548	#NULL!	300	122	109	#NULL!	#NULL!	14	91.22
	#NULL!	#NULL!	2	2	46	2	#NULL!	50	10	0.664159	#NULL!	200	110.8	114.9	#NULL!	#NULL!	57	82.57
	#NULL!	#NULL!	2	2	53	2	#NULL!	7	10	0.356161	#NULL!	200	105.9	108.1	#NULL!	#NULL!	25	83.3
	#NULL!	#NULL!	2	2	70	2	#NULL!	35	10	0.793499	#NULL!	200	91.7	92.7	#NULL!	#NULL!	19	82.43
	#NULL!	#NULL!	2	2	32	1	#NULL!	5	10	0.948421	#NULL!	200	104.6	101	#NULL!	#NULL!	21	87.07
	#NULL!	#NULL!	2	2	35	2	#NULL!	42	10	1	#NULL!	200	109	107.1	#NULL!	#NULL!	19	88.3
	#NULL!	#NULL!	1	2	51	1	#NULL!	6	10	1.13108	#NULL!	200	121.2	113.9	#NULL!	#NULL!	12	86.93
	#NULL!	#NULL!	2	2	28	1	#NULL!	7	10	1.87319	#NULL!	200	94.1	89.4	#NULL!	#NULL!	28	88.82
	#NULL!	#NULL!	2	2	30	1	#NULL!	40	10	1.34071	#NULL!	100	106.3	103	#NULL!	#NULL!	31	86.81
	#NULL!	#NULL!	1	2	47	1	#NULL!	28	10	1.75345	#NULL!	100	104	96.5	#NULL!	#NULL!	40	87.15
	#NULL!	#NULL!	2	2	36	2	#NULL!	#NULL!	10	0.586783	#NULL!	100	96.3	99.3	#NULL!	#NULL!	15	84.02
	#NULL!	#NULL!	1	2	52	2	#NULL!	5	10	0.639183	#NULL!	100	109.6	102.8	#NULL!	#NULL!	29	90.79
	#NULL!	#NULL!	2	2	43	2	#NULL!	34	10	0.667019	#NULL!	0	89.7	88.1	#NULL!	#NULL!	16	87.4
	#NULL!	#NULL!	2	2	49	2	#NULL!	3	10	0.783171	#NULL!	100	89.5	92.1	#NULL!	#NULL!	20	82.62
	#NULL!	#NULL!	2	2	39	2	#NULL!	18	10	0.896515	#NULL!	100	114.3	104.7	#NULL!	#NULL!	28	94.44
	#NULL!	#NULL!	2	2	34	1	#NULL!	22	10	0.984184	#NULL!	100	101.5	92.2	#NULL!	#NULL!	23	91.11
	#NULL!	#NULL!	2	2	52	2	#NULL!	10	10	1.22205	#NULL!	0	137	123	#NULL!	#NULL!	17	94.2
	#NULL!	#NULL!	2	2	39	2	#NULL!	15	10	1.61418	#NULL!	0	112.7	116.9	#NULL!	#NULL!	5	83.54
